# Supplementary material for: Spontaneous vocal coordination of vocalizations to water noise in rooks (Corvus frugilegus): An exploratory study
Source: Ecol Evol. 2023 Feb 16;13(2):e9791. doi: 10.1002/ece3.9791 (PMC9936512; doi:10.1002/ece3.9791)
Supplement: Supplementary file 1 — Data S1. [file ECE3-13-e9791-s001.csv]

Session	Subject	Voc_nb_insession	Voc_nb_allsessions	Time_event_voc	Voc_duration	Total_voc_duration	Time_event_phase	Phase	Starting_voc_duringphase	Ongoing_voc_duringpause	Phase_duration_category	Phase_duration	Difference_realphasedurationvscategory	simultaneous_start	simultaneous_stop	Start_time	Stop_time
2	Kafka	1	1	460.294	6.546	6.546	453.198	filling	1		15	14.1295	-0.8705	0	0	7.1	-0.49
4	Kafka	1	2	122.846	2.37583	12.72383	119.591	filling	1		5	5.63061	0.63061	0	0	3.26
4	Kafka	1	2	125.222	10.348	12.72383	125.222	pause	0	1	10	11.4833	1.4833	0	0		10.348
4	Kafka	2	3	139.097	15.6048	16.98824	136.705	filling	1		20	17.9962	-2.0038	1	1	2.39
4	Kafka	2	3	154.701	1.38344	16.98824	154.701	pause	0	1	20	21.0503	1.0503	0	0		1.38344
4	Kafka	3	4	213.724	17.7725	18.98076	211.719	filling	1		20	19.7773	-0.2227	1	1	2.01
4	Kafka	3	4	231.496	1.20826	18.98076	231.496	pause	0	1	10	10.1262	0.1262	0	0		1.20826
4	Kafka	4	5	248.025	14.397	17.73202	241.623	filling	1		20	20.7997	0.7997	0	0	6.4
4	Kafka	4	5	262.422	3.33502	17.73202	262.422	pause	0	1	10	9.17241	-0.82759	0	0		3.33502
4	Kafka	5	6	272.994	6.64205	14.33987	271.595	filling	1		10	8.04141	-1.95859	1	0	1.4
4	Kafka	5	6	279.636	7.69782	14.33987	279.636	pause	0	1	15	13.9145	-1.0855	0	0		7.69782
4	Kafka	6	7	295.3	20.7724	21.48945	293.551	filling	1		20	22.5218	2.5218	1	1	1.75
4	Kafka	6	7	316.072	0.71705	21.48945	316.072	pause	0	1	5	5.43583	0.43583	0	0		0.71705
4	Kafka	7	8	324.546	5.2315	5.2315	321.508	filling	1		10	11.2293	1.2293	0	0	3.04
4	Kafka	8	9	356.295	9.0835	18.75093	348.526	filling	1		15	16.8529	1.8529	0	0	7.77
4	Kafka	8	9	365.379	9.66743	18.75093	365.379	pause	0	1	10	11.5947	1.5947	0	0		9.66743
4	Kafka	9	10	378.8	18.4311	19.10365	376.973	filling	1		20	20.2577	0.2577	1	1	1.83
4	Kafka	9	10	397.231	0.67255	19.10365	397.231	pause	0	1	10	10.1584	0.1584	0	0		0.67255
4	Kafka	10	11	408.229	5.08716	46.05592	407.39	filling	1		5	5.92681	0.92681	1	0	0.84
4	Kafka	10	11	413.316	10.25332	46.05592	413.316	pause	0	1	15	12.1252	-2.8748	0	0
4	Kafka	10	11	425.441	15.2193	46.05592	425.441	filling	1		15	15.2193	0.2193	0	0
4	Kafka	10	11	440.661	15.49614	46.05592	440.661	pause	0	1	20	20.248	0.248	0	0		15.49614
4	Kafka	11	12	462.652	8.978	12.009	460.909	filling	1		10	10.7212	0.7212	1	0	1.74
4	Kafka	11	12	471.63	3.031	12.009	471.63	pause	0	1	10	11.1012	1.1012	0	0		3.031
4	Kafka	12	13	486.661	16.7913	19.68637	482.731	filling	1		20	20.7214	0.7214	0	0	3.93
4	Kafka	12	13	503.452	2.89507	19.68637	503.452	pause	0	1	10	10.2533	0.2533	0	0		2.89507
4	Kafka	13	14	517.017	14.7001	14.7001	513.706	filling	1		15	15.8866	0.8866	0	0	3.31
5	Kafka	1	15	236.387	1.35944	1.35944	233.028	pause	1	0	20	17.9394	-2.0606	0	0
5	Kafka	2	16	252.446	8.45317	9.46161	250.967	filling	1		10	9.93258	-0.06742	1	1	1.48
5	Kafka	2	16	260.9	1.00844	9.46161	260.9	pause	0	1	20	20.7052	0.7052	0	0		1.00844
5	Kafka	3	17	283.444	4.31973	28.09602	281.605	filling	1		5	6.15891	1.15891	1	0	1.84
5	Kafka	3	17	287.764	14.6247	28.09602	287.764	pause	0	1	15	14.6247	-0.3753	0	0
5	Kafka	3	17	302.388	9.15159	28.09602	302.388	filling	1		10	9.66271	-0.33729	0	0
5	Kafka	4	18	337.727	2.47102	15.59712	334.48	filling	1		5	5.71821	0.71821	0	0	3.25
5	Kafka	4	18	340.198	13.1261	15.59712	340.198	pause	0	1	15	13.5028	-1.4972	0	0		13.1261
5	Kafka	5	19	354.804	9.19244	16.96279	353.701	filling	1		10	10.296	0.296	1	0	1.1
5	Kafka	5	19	363.997	7.77035	16.96279	363.997	pause	0	1	15	15.7728	0.7728	0	0		7.77035
5	Kafka	6	20	381.32	13.4504	14.401802	379.769	filling	1		15	15.0011	0.0011	1	1	1.55
5	Kafka	6	20	394.77	0.951402	14.401802	394.77	pause	0	1	5	5.05786	0.05786	0	0		0.951402
5	Kafka	7	21	401.651	17.6518	21.03483	399.828	filling	1		20	19.4741	-0.5259	1	0	1.82
5	Kafka	7	21	419.302	3.38303	21.03483	419.302	pause	0	1	15	13.3246	-1.6754	0	0		3.38303
5	Kafka	8	22	442.329	4.99886	4.99886	439.675	pause	1	0	20	19.7629	-0.2371	0	0
5	Kafka	9	23	467.691	1.8333	1.8333	459.438	filling	1		10	11.2303	1.2303	0	0		-1.14
6	Brain	1	1	212.8	2.36	2.36	208.08	filling	1		15	14.4	-0.6	0	0	4.72
6	Brain	2	2	241.8	5.92	7.68	234.44	filling	1		20	20.72	0.72	0	0	7.36
6	Brain	2	2	255.16	1.76	7.68	255.16	pause	0	1	20	25.08	5.08	0	0		1.76
6	Brain	3	3	282.1	3.34	4.06	280.24	filling	1		5	5.2	0.2	1	1	1.86
6	Brain	3	3	285.44	0.72	4.06	285.44	pause	0	1	5	4.76	-0.24	0	0
6	Brain	3	3	290.96	0.88	4.06	290.2	filling	1		20	19.76	-0.24	0	0		-18.12
6	Brain	4	4	346.44	3.84	4.48	340.2	filling	1		10	10.08	0.08	0	1	6.24
6	Brain	4	4	350.28	0.64	4.48	350.28	pause	0	1	15	14.56	-0.44	0	0		0.64
6	Brain	5	5	370.24	1.44	2.76	364.84	filling	1		5	6.84	1.84	0	1	5.4
6	Brain	5	5	371.68	1.32	2.76	371.68	pause	0	1	10	11.04	1.04	0	0		1.32
6	Brain	6	6	386.32	13.32	13.32	382.72	filling	1		20	20.36	0.36	0	0	3.6	-3.44
6	Brain	7	7	410.76	2.48	2.48	409.44	filling	1		10	11.44	1.44	1	0	1.32	-7.64
6	Brain	8	8	430.6	12.8	12.8	429.04	filling	1		20	25.72	5.72	1	0	1.56	-11.36
7	Brain	1	9	216	4.64	4.64	201.56	filling	1		20	20.76	0.76	0	0	14.44	-1.68
7	Brain	2	10	239	8.16	8.6	237.08	filling	1		10	10.08	0.08	1	1	1.92
7	Brain	2	10	247.16	0.44	8.6	247.16	pause	0	1	5	5.32	0.32	0	0		0.44
7	Brain	3	11	253.8	7.96	9.12	252.48	filling	1		10	9.28	-0.72	1	1	1.32
7	Brain	3	11	261.76	1.16	9.12	261.76	pause	0	1	15	15.56	0.56	0	0		1.16
7	Brain	4	12	294.48	3.92	7.88	292.8	filling	1		5	5.6	0.6	1	0	1.68
7	Brain	4	12	298.4	3.96	7.88	298.4	pause	0	1	20	19.32	-0.68	0	0		3.96
7	Brain	5	13	368.24	8.72	15.08	367.64	filling	1		15	14.84	-0.16	1	1	0.6
7	Brain	5	13	382.48	6.36	15.08	382.48	pause	0	1	20	19.88	-0.12	0	0		6.36
7	Brain	6	14	403.64	4.2	4.2	402.36	filling	1		15	15.2	0.2	1	0	1.28	-9.72
7	Brain	7	15	423.24	8.68	8.68	422.68	filling	1		20	20.24	0.24	1	0	0.56	-11
8	Kafka	1	24	477.28	15.28	22.08	472.2	filling	1		20	20.36	0.36	0	0	5.08
8	Kafka	1	24	492.56	6.8	22.08	492.56	pause	0	1	15	15.44	0.44	0	0		6.8
8	Kafka	2	25	514.68	8.8	8.8	508	filling	1		10	10	0	0	0	6.68	5.48
9	Brain	1	16	205.834	5	5	193.154	filling	1		20	20.72	0.72	0	0	12.68	-3.04
9	Brain	2	17	229.994	3.12	3.12	228.714	filling	1		5	4.4	-0.6	1	0	1.28	0
9	Brain	3	18	240.474	6.44	6.44	238.834	filling	1		10	9.92	-0.08	1	0	1.64	-1.84
9	Brain	4	19	261.474	7.4	8.28	258.914	filling	1		10	9.96	-0.04	1	1	2.56
9	Brain	4	19	268.874	0.88	8.28	268.874	pause	0	1	5	5.04	0.04	0	0		0.88
9	Brain	5	20	274.874	18.96	19.88	273.914	filling	1		20	19.92	-0.08	1	1	0.96
9	Brain	5	20	293.834	0.92	19.88	293.834	pause	0	1	15	14.92	-0.08	0	0		0.92
9	Brain	6	21	311.434	2.56	3.2	308.754	filling	1		5	5.24	0.24	1	1	2.68
9	Brain	6	21	313.994	0.64	3.2	313.994	pause	0	1	10	9.68	-0.32	0	0		0.64
9	Brain	7	22	325.394	8.44	8.96	323.674	filling	1		20	19.96	-0.04	1	1	1.72
9	Brain	7	22	343.634	0.52	8.96	343.634	pause	0	1	5	5.16	0.16	0	0		0.52
9	Brain	8	23	351.554	7.32	7.32	348.794	filling	1		10	10.08	0.08	1	0	2.76	0
9	Brain	9	24	374.754	11.12	11.16	373.754	filling	1		20	19.96	-0.04	1	1	1
9	Brain	9	24	393.714	0.04	11.16	393.714	pause	0	1	15	14.92	-0.08	0	0		0.04
9	Brain	10	25	410.194	3.6	4.68	408.634	filling	1		5	5.16	0.16	1	1	1.56
9	Brain	10	25	413.794	1.08	4.68	413.794	pause	0	1	5	5.16	0.16	0	0		1.08
9	Brain	11	26	420.234	8.73569	8.73569	418.954	filling	1		10	10.0457	0.0457	1	0	1.28	-0.03
9	Brain	12	27	445.194	4.08	4.08	443.754	filling	1		20	20.12	0.12	1	0	1.44	-14.6
9	Brain	13	28	460.074	2.04	2.04	463.874	pause	1	0	15	15.08	0.08	0	0
9	Brain	14	29	479.714	4.04	4.04	478.954	filling	1		5	4.68	-0.32	1	1	0.76	0.12
10	Brain	1	30	259.4	4.84	4.84	245.64	filling	1		20	20.2	0.2	0	0	13.76	-1.6
10	Brain	2	31	276.68	3.44	4.6	275.36	filling	1		5	4.76	-0.24	1	1	1.32
10	Brain	2	31	280.12	1.16	4.6	280.12	pause	0	1	5	5.28	0.28	0	0		1.16
10	Brain	3	32	286.96	8.36	8.96	285.4	filling	1		10	9.92	-0.08	1	1	1.56
10	Brain	3	32	295.32	0.6	8.96	295.32	pause	0	1	10	10.24	0.24	0	0		0.6
10	Brain	4	33	308.84	13.8	13.8	305.56	filling	1		20	19.8	-0.2	0	0	3.28	-2.72
10	Brain	5	34	334.2	5.52	5.52	330.44	filling	1		15	15.16	0.16	0	0	3.76	-5.88
10	Brain	6	35	351.84	7.44	7.44	350.44	filling	1		15	14.56	-0.44	1	0	1.4	-5.72
10	Brain	7	36	376.8	3.56	3.68	375.2	filling	1		5	5.16	0.16	1	1	1.6
10	Brain	7	36	380.36	0.12	3.68	380.36	pause	0	1	15	14.8	-0.2	0	0		0.12
10	Brain	8	37	398.56	17.56	18	395.16	filling	1		20	20.96	0.96	0	0	3.4
10	Brain	8	37	416.12	0.44	18	416.12	pause	0	1	15	15.24	0.24	0	0		0.44
10	Brain	9	38	432.36	13.92	13.92	431.36	filling	1		20	19.84	-0.16	1	0	1	-4.92
10	Brain	10	39	467.64	8.84	8.84	466.08	filling	1		10	10.08	0.08	1	1	1.56	0.32
11	Kafka	1	26	341.44	3.12	3.12	331.6	filling	1		20	20.24	0.24	0	0	9.84	-7.28
11	Kafka	2	27	364.2	12.48	17.64	361.52	filling	1		15	15.16	0.16	1	0	2.68
11	Kafka	2	27	376.68	5.16	17.64	376.68	pause	0	1	10	9.72	-0.28	0	0		5.16
11	Kafka	3	28	389.36	7.48	15.6	386.4	filling	1		10	10.44	0.44	1	0	2.96
11	Kafka	3	28	396.84	8.12	15.6	396.84	pause	0	1	15	15.08	0.08	0	0		8.12
11	Kafka	4	29	412.2	8.64	11.64	411.92	filling	1		10	8.92	-1.08	1	0	0.28
11	Kafka	4	29	420.84	3	11.64	420.84	pause	0	1	5	6.04	1.04	0	0		3
11	Kafka	5	30	429.52	6.4	8.12	426.88	filling	1		10	9.04	-0.96	1	1	2.64
11	Kafka	5	30	435.92	1.72	8.12	435.92	pause	0	1	5	5.8	0.8	0	0		1.72
11	Kafka	6	31	445.2	7.92	7.92	441.72	filling	1		20	19.88	-0.12	0	0	3.48	-8.48
11	Kafka	7	32	477.56	13.84	20.92	476.72	filling	1		15	14.68	-0.32	1	1	0.84
11	Kafka	7	32	491.4	7.08	20.92	491.4	pause	0	1	20	20.32	0.32	0	0		7.08
11	Kafka	8	33	513.69	18.07	23.19	511.72	filling	1		20	20.04	0.04	1	0	1.97
11	Kafka	8	33	531.76	5.12	23.19	531.76	pause	0	1	15	14.56	-0.44	0	0		5.12
11	Kafka	9	34	553.44	18.24	23.4	551.96	pause	1	0	20	19.72	-0.28	0	0
11	Kafka	9	34	571.68	5.16	30.28	571.68	filling	0		5	5.16	0.16	0	0		0
12	Brain	1	40	390.08	18.2	19.28	389.04	filling	1		20	19.24	-0.76	1	1	1.04
12	Brain	1	40	408.28	1.08	19.28	408.28	pause	0	1	10	10.4	0.4	0	0		1.08
12	Brain	2	41	420.4	8.12	8.12	418.68	filling	1		10	9.84	-0.16	1	0	1.72	0
12	Brain	3	42	439.44	5.72	5.72	438.64	filling	1		10	10.04	0.04	1	0	0.8	-3.52
12	Brain	4	43	471.64	3.2	4.24	468.6	filling	1		10	9.68	-0.32	0	1	3.04
12	Brain	4	43	478.28	1.04	4.24	478.28	pause	0	1	15	15.28	0.28	0	0		1.04
12	Brain	5	44	496.84	5.68	5.68	493.56	filling	1		15	14.84	-0.16	0	0	3.28	-5.88
12	Brain	6	45	529.84	3.64	5.32	528.44	filling	1		5	5.04	0.04	1	0	1.4
12	Brain	6	45	533.48	1.68	5.32	533.48	pause	0	1	15	14.88	-0.12	0	0		1.68
12	Brain	7	46	553.36	0.32	1.04	548.36	filling	1		5	5.32	0.32	0	1	5
12	Brain	7	46	553.68	0.72	1.04	553.68	pause	0	1	5	5.24	0.24	0	0		0.72
12	Brain	8	47	563.36	9.68	9.68	558.92	filling	1		15	14.12	-0.88	0	0	4.44	0
12	Brain	9	48	580.16	3.6	4.4	578.6	filling	1		5	5.16	0.16	1	1	1.56
12	Brain	9	48	583.76	0.8	4.4	583.76	pause	0	1	20	19.72	-0.28	0	0		0.8
12	Brain	10	49	606.6	6.28	6.28	603.48	filling	1		20	20.04	0.04	0	0	3.12	-10.64
14	Kafka	1	35	234.4	17.92	22.56	232.48	filling	1		20	19.84	-0.16	1	0	1.92
14	Kafka	1	35	252.32	4.64	22.56	252.32	pause	0	1	15	15.76	0.76	0	0		4.64
14	Kafka	2	36	308.04	2.32	2.32	307.72	pause	1	0	20	19.88	-0.12	1	0
14	Kafka	3	37	329.52	4.04	4.04	327.6	filling	1		10	10.84	0.84	0	0	1.92	-4.88
15	Brain	1	50	239.28	13.2	13.2	235.72	filling	1		20	19.8	-0.2	0	0	3.56	-3.04
15	Brain	2	51	257.44	5.28	5.28	255.52	pause	1	0	15	16.08	1.08	0	0
15	Brain	3	52	272.6	13.04	14.88	271.6	filling	1		15	14.04	-0.96	1	1	1
15	Brain	3	52	285.64	1.84	14.88	285.64	pause	0	1	5	5.8	0.8	0	0		1.84
15	Brain	4	53	292.96	10.64	10.64	291.44	filling	1		20	19.88	-0.12	1	0	1.52	-7.72
15	Brain	5	54	328.24	17.88	18.76	326.44	filling	1		20	19.68	-0.32	1	1	1.8
15	Brain	5	54	346.12	0.88	18.76	346.12	pause	0	1	5	5.36	0.36	0	0		0.88
15	Brain	6	55	353.12	3.8	4.64	351.48	filling	1		10	9.68	-0.32	1	1	1.64
15	Brain	6	55	361.16	0.84	4.64	361.16	pause	0	1	15	15.16	0.16	0	0		0.84
15	Brain	7	56	377.88	10.32	10.32	376.32	filling	1		15	14.96	-0.04	1	0	1.56	-3.08
15	Brain	8	57	403.2	13.52	14.52	397.68	filling	1		20	19.04	-0.96	0	1	5.52
15	Brain	8	57	416.72	1	14.52	416.72	pause	0	1	10	9.48	-0.52	0	0		1
15	Brain	9	58	424.84	9.28	9.4	426.2	filling	1		10	10.28	0.28	0	1
15	Brain	9	58	436.48	0.12	9.4	436.48	pause	0	1	10	8.88	-1.12	0	0		0.12
15	Brain	10	59	447.08	4.2	5.8	445.36	filling	1		5	5.92	0.92	1	1	1.72
15	Brain	10	59	451.28	1.6	5.8	451.28	pause	0	1	20	20	0	0	0		1.6
15	Brain	11	60	473.12	6.12	6.12	471.28	filling	1		10	10.08	0.08	1	0	1.84	-2.12
16	Brain	1	61	339.32	23.92	24.64	338.64	filling	1		20	24.6	4.6	1	1	0.68
16	Brain	1	61	363.24	0.72	24.64	363.24	pause	0	1	15	15.2	0.2	0	0		0.72
16	Brain	2	62	379.56	9.12	9.8	378.44	filling	1		15	10.24	-4.76	1	1	1.12
16	Brain	2	62	388.68	0.68	9.8	388.68	pause	0	1	20	20.32	0.32	0	0		0.68
16	Brain	3	63	410.48	7.24	7.24	409	filling	1		10	9.96	-0.04	1	0	1.48	-1.24
16	Brain	4	64	443.32	5.72	6.52	439.36	filling	1		10	9.68	-0.32	0	1	3.96
16	Brain	4	64	449.04	0.8	6.52	449.04	pause	0	1	20	19.64	-0.36	0	0		0.8
16	Brain	5	65	469.8	6.4	6.4	468.68	filling	1		10	10.28	0.28	1	0	1.12	-2.76
16	Brain	5	65	495.48	4.12	5.04	494.2	filling	1		5	5.4	0.4	1	1
16	Brain	5	65	499.6	0.92	5.04	499.6	pause	0	1	15	14.68	-0.32	0	0		0.92
16	Brain	6	66	515.96	13.16	14.88	514.28	filling	1		15	14.84	-0.16	1	1	1.68
16	Brain	6	66	529.12	1.72	14.88	529.12	pause	0	1	20	19.72	-0.28	0	0		1.72
16	Brain	7	67	550.36	4.12	4.12	548.84	filling	1		5	5.64	0.64	1	1	1.52	0
16	Brain	8	68	554.48	0.8	10.92	554.48	pause	0	1	5	4.72	-0.28	0	0
16	Brain	8	68	559.2	5.08	10.92	559.2	filling	1		5	5.08	0.08	1	0		0
16	Brain	9	69	570.4	13.56	14.92	569.4	filling	1		15	14.56	-0.44	1	1	1
16	Brain	9	69	583.96	1.36	14.92	583.96	pause	0	1	5	5	0	0	0		1.36
16	Brain	10	70	589.84	10.08	10.08	588.96	filling	1		10	10.08	0.08	0	1	0.88	0.88
17	Kafka	1	38	303.56	6.12	16.44	299.72	pause	1	0	10	9.96	-0.04	0	0
17	Kafka	1	38	309.68	9.52	16.44	309.68	filling	0		10	9.52	-0.48	0	1
17	Kafka	1	38	319.2	0.8	16.44	319.2	pause	0	1	5	5.52	0.52	0	0		0.8
17	Kafka	2	39	326.92	16.36	16.36	324.68	filling	1		20	19.56	-0.44	1	0	2.24	-0.96
17	Kafka	3	40	353.6	11.12	21.04	344.28	pause	0	0	20	20.52	0.52	0	0		11.12
17	Kafka	3	40	364.8	9.36	21.04	364.8	filling	1		10	9.36	-0.64	0	1
17	Kafka	3	40	374.16	0.56	21.04	374.16	pause	0	1	15	15.6	0.6	0	0		0.56
17	Kafka	4	41	391.32	2.92	4.4	389.76	filling	1		5	4.48	-0.52	1	1	1.56
17	Kafka	4	41	394.24	1.48	4.4	394.24	pause	0	1	5	5.4	0.4	0	0		1.48
17	Kafka	5	42	402.12	9.4	9.4	399.64	filling	1		20	19.72	-0.28	1	0	2.48	-7.84
17	Kafka	6	43	435.88	3.44	7.28	429.52	filling	1		10	9.8	-0.2	0	0	6.36
17	Kafka	6	44	439.32	3.84	7.28	439.32	pause	0	1	10	10.68	0.68	0	0		3.84
18	Kafka	1	45	161.64	18.12	35.72	159.36	filling	1		20	20.4	0.4	1	0	2.28
18	Kafka	1	45	179.76	5.36	35.72	179.76	pause	0	1	5	5.36	0.36	0	0
18	Kafka	1	45	185.12	12.24	35.72	185.12	filling	1		15	14.64	-0.36	0	0		-2.4
18	Kafka	2	46	207.12	7.76	11.24	205.08	filling	1		10	9.8	-0.2	1	0	2.04
18	Kafka	2	46	214.88	4.52	19.76	214.88	pause	0	1	20	20	0	0	0		4.52
18	Kafka	3	47	234.88	15.08	21.12	234.88	filling	1		15	15.08	0.08	0	0	0
18	Kafka	3	47	249.96	4.68	21.12	249.96	pause	0	1	10	9.48	-0.52	0	0		4.68
18	Kafka	4	48	263.8	10.96	12.48	259.44	filling	1		15	15.32	0.32	0	1	4.36
18	Kafka	4	48	274.76	1.52	12.48	274.76	pause	0	1	10	12.24	2.24	0	0		1.52
18	Kafka	5	49	323.44	1.4	4.52	305.2	filling	1		20	19.64	-0.36	0	0	18.24
18	Kafka	5	49	324.84	3.12	4.52	324.84	pause	0	1	10	9.92	-0.08	0	0		3.12
18	Kafka	6	50	381.36	8.6	15.76	380.16	pause	1	0	10	9.8	-0.2	0	0
18	Kafka	6	50	389.96	7.16	15.76	389.96	filling	0		10	10	0	0	0		-2.84
19	Kafka	1	51	188.28	17.56	17.56	188.28	filling	1		20	21.28	1.28	0	0	0	-3.72
19	Kafka	2	52	230.88	2.8	49.56	218.96	filling	1		15	14.72	-0.28	0	0	11.92
19	Kafka	2	52	233.68	15.48	49.56	233.68	pause	0	1	15	15.48	0.48	0	0
19	Kafka	2	52	249.16	4.52	49.56	249.16	filling	1		5	4.52	-0.48	0	0
19	Kafka	2	52	253.68	10.4	49.56	253.68	pause	0	1	10	10.4	0.4	0	0
19	Kafka	2	52	264.08	16.36	49.56	264.08	filling	1		20	19.96	-0.04	0	0		-3.6
19	Kafka	3	53	293.96	0.12	8.12	289.36	filling	1		5	4.72	-0.28	0	0	4.6
19	Kafka	3	53	294.08	8	8.12	294.08	pause	0	1	20	19.6	-0.4	0	0		8
19	Kafka	4	54	319.12	4.6	30.84	313.68	filling	1		10	10.04	0.04	0	1	5.44
19	Kafka	4	54	323.72	1.2	30.84	323.72	pause	0	1	5	4.6	-0.4	0	0
19	Kafka	4	54	328.32	20.44	30.84	328.32	filling	1		20	20.44	0.44	0	0
19	Kafka	4	54	348.76	4.6	30.84	348.76	pause	0	1	5	5.24	0.24	0	0		4.6
19	Kafka	5	55	361.2	2.68	11.92	354	filling	1		10	9.88	-0.12	0	0	7.2
19	Kafka	5	55	363.88	9.24	11.92	363.88	pause	0	1	15	14.92	-0.08	0	0		9.24
19	Kafka	6	56	381.6	12.32	41.72	378.8	filling	1		15	15.12	0.12	1	0	2.8
19	Kafka	6	56	393.92	8.64	41.72	393.92	pause	0	1	15	14.84	-0.16	0	0
19	Kafka	6	56	408.76	15.04	41.72	408.76	filling	1		15	15.04	0.04	0	0
19	Kafka	6	56	423.8	5.72	41.72	423.8	pause	0	1	20	20.32	0.32	0	0		5.72
19	Kafka	7	57	447.52	5.2	5.2	444.12	filling	1		10	10.64	0.64	0	0	3.4	-2.04
20	Brain	1	71	366.04	1	2.56	362.36	filling	1		5	4.68	-0.32	0	1	3.68
20	Brain	1	71	367.04	1.56	2.56	367.04	pause	0	1	20	19.24	-0.76	0	0		1.56
20	Brain	2	72	387.2	4.32	5.32	386.28	filling	1		5	5.24	0.24	1	1	0.92
20	Brain	2	72	391.52	1	5.32	391.52	pause	0	1	10	10.04	0.04	0	0		1
20	Brain	3	73	402.92	4.44	4.44	401.56	filling	1		20	20.2	0.2	1	0	1.36	-14.4
20	Brain	4	74	433.96	1.72	2.2	426.96	filling	1		10	8.72	-1.28	0	1	7
20	Brain	4	74	435.68	0.48	2.2	435.68	pause	0	1	5	6.24	1.24	0	0		0.48
20	Brain	5	75	443.8	3.16	3.36	441.92	filling	1		5	5.04	0.04	1	1	1.88
20	Brain	5	75	446.96	0.2	3.36	446.96	pause	0	1	15	14.72	-0.28	0	0		0.2
20	Brain	6	76	466	10.56	10.8	461.68	filling	1		15	14.88	-0.12	0	1	4.32
20	Brain	6	76	476.56	0.24	10.8	476.56	pause	0	1	15	14.64	-0.36	0	0		0.24
20	Brain	7	77	500.52	2.6	2.6	491.2	filling	1		15	15.6	0.6	0	0	9.32	-3.68
20	Brain	8	78	518.6	2.08	2.08	516.84	filling	1		5	5.04	0.04	1	0	1.76	-1.2
23	Brain	1	79	125.76	17.32	17.32	124.92	filling	1		20	25.6	5.6	1	0	0.84	-7.44
23	Brain	2	80	166.76	7.08	7.08	165.6	filling	1		10	10	0	1	0	1.16	-1.76
23	Brain	3	81	182.12	12.52	12.52	180.68	filling	1		15	14.72	-0.28	1	0	1.44	-0.76
23	Brain	4	82	202.24	8.92	8.92	201.12	filling	1		15	14.4	-0.6	1	0	1.12	-4.36
23	Brain	5	83	236.48	11.88	11.88	235.6	filling	1		20	19.8	-0.2	1	0	0.88	-7.04
23	Brain	6	84	266.72	4.12	5.56	265.52	filling	1		5	5.32	0.32	1	1	1.2
23	Brain	6	84	270.84	1.44	5.56	270.84	pause	0	1	5	5.12	0.12	0	0		1.44
23	Brain	7	85	279.36	4.72	4.72	275.96	filling	1		20	19.72	-0.28	0	0	3.4	-11.6
23	Brain	8	86	342.56	8.08	9.28	340.6	filling	1		10	10.04	0.04	1	1	1.96
23	Brain	8	86	350.64	1.2	9.28	350.64	pause	0	1	10	9.84	-0.16	0	0		1.2
23	Brain	9	87	362.04	5	5	360.48	filling	1		5	5.36	0.36	1	1	1.56	1.2
24	Brain	1	88	150.92	5.6	5.6	149.84	filling	1		20	20.36	0.36	1	0	1.08	-13.68
24	Brain	2	89	190.24	2.64	3.48	187.6	filling	1		5	5.28	0.28	1	1	2.64
24	Brain	2	89	192.88	0.84	3.48	192.88	pause	0	1	20	22.52	2.52	0	0		0.84
24	Brain	3	90	217.32	3.4	3.88	215.4	filling	1		5	5.32	0.32	1	1	1.92
24	Brain	3	90	220.72	0.48	3.88	220.72	pause	0	1	10	11.12	1.12	0	0		0.48
24	Brain	4	91	232.84	9.48	9.48	231.84	filling	1		15	16.72	1.72	1	0	1	-6.24
24	Brain	5	92	266.84	8.28	8.28	265.6	filling	1		20	21.4	1.4	1	0	1.24	-11.88
24	Brain	6	93	299.76	3	3	298.28	filling	1		5	6.32	1.32	1	0	1.48	-1.84
24	Brain	7	94	356.48	11.6	11.92	354.4	filling	1		15	15.76	0.76	1	1	2.08
24	Brain	7	94	370.16	0.32	11.92	370.16	pause	0	1	10	9.96	-0.04	0	0		0.32
24	Brain	8	95	381.48	7.2	7.2	380.12	filling	1		10	10.92	0.92	1	0	1.36	-2.36
24	Brain	9	96	397.04	9.36	9.36	395.92	filling	1		15	15.92	0.92	1	0	1.12	-5.44
25	Brain	1	97	231.6	4.28	4.28	222.12	filling	1		20	20.56	0.56	0	0	9.48	-6.8
25	Brain	2	98	258.76	11.4	11.4	257.4	filling	1		15	15.12	0.12	1	0	1.36	-2.36
25	Brain	3	99	301.28	7.04	7.04	297.48	filling	1		15	15.4	0.4	0	0	3.8	-4.56
25	Brain	4	100	343.32	4.16	4.92	337.4	filling	1		10	10.08	0.08	0	1	5.92
25	Brain	4	100	347.48	0.76	4.92	347.48	pause	0	1	20	19.8	-0.2	0	0		0.76
25	Brain	5	101	368.84	16.72	16.72	367.28	filling	1		20	20.16	0.16	1	0	1.56	-1.88
25	Brain	6	102	398.96	7.96	7.96	397.32	filling	1		20	20.28	0.28	1	0	1.64	-10.68
25	Brain	7	103	424.36	3.04	3.8	422.48	filling	1		5	4.92	-0.08	1	1	1.88
25	Brain	7	103	427.4	0.76	3.8	427.4	pause	0	1	10	9.88	-0.12	0	0		0.76
25	Brain	8	104	439	3.28	8	437.28	filling	1		5	5	0	1	1	1.72
25	Brain	8	104	442.28	4.72	8	442.28	pause	0	1	15	15.28	0.28	0	0		4.72
25	Brain	9	105	458.76	8.28	8.28	457.56	filling	1		10	10	0	1	0	1.2	-0.52
26	Brain	1	106	52.96	5.92	5.92	51.8	filling	1		20	20.7	0.7	1	0	1.16	-13.62
26	Brain	2	107	89.24	9.8	9.8	88.12	filling	1		10	13.96	3.96	1	0	1.12	-3.04
26	Brain	3	108	115.24	6.2	11.08	111.44	filling	1		20	20.12	0.12	0	0	3.8
26	Brain	3	108	131.56	4.88	11.08	131.56	pause	0	1	5	8.04	3.04	0	0		4.88
26	Brain	4	109	140.36	14.24	14.24	139.6	filling	1		15	15.68	0.68	1	0	0.76	-0.68
26	Brain	5	110	178.04	9.6	10.84	177.16	filling	1		10	10.48	0.48	1	1	0.88
26	Brain	5	110	187.64	1.24	10.84	187.64	pause	0	1	15	17	2	0	0		1.24
26	Brain	6	111	206.49	9.71	9.71	204.64	filling	1		20	20.52	0.52	1	0	1.85	-8.96
26	Brain	7	112	252.72	14.84	15.08	250.92	filling	1		20	21.96	1.96	1	1	1.8
26	Brain	7	112	272.88	0.24	15.08	272.88	pause	0	1	15	16.88	1.88	0	0		0.24
26	Brain	8	113	295.68	14.64	14.64	289.76	filling	1		20	22.64	2.64	0	0	5.92	-2.08
26	Brain	9	114	328.48	8.4	8.4	323.88	filling	1		20	21.8	1.8	0	0	4.6	-8.8
26	Brain	10	115	345.44	3.32	3.32	345.68	pause	1	0	15	16.2	1.2	0	0
26	Brain	11	116	368.44	5.12	6	361.88	filling	1		10	11.68	1.68	0	1	6.56
26	Brain	11	116	373.56	0.88	6	373.56	pause	0	1	10	11.64	1.64	0	0		0.88
26	Brain	12	117	448.12	3.32	5.32	445.32	filling	1		5	6.12	1.12	1	1	2.8
26	Brain	12	117	451.44	2	5.32	451.44	pause	0	1	5	6.76	1.76	0	0		2
26	Brain	13	118	460.12	8.6	8.6	458.2	filling	1		15	15.48	0.48	1	0	1.92	-4.96
26	Brain	14	119	507.72	2.2	2.2	508.84	pause	1	0	10	11.2	1.2	0	0
26	Brain	15	120	548.32	11.84	11.84	545.52	filling	1		15	15.08	0.08	1	0	2.8	-0.44
26	Brain	16	121	567.74	10.82	12.18	565.84	filling	1		15	15.48	0.48	1	0	1.9
26	Brain	16	121	581.32	1.36	12.18	581.32	pause	0	1	10	10.36	0.36	0	0		1.36
26	Brain	17	122	593.36	4.52	4.52	591.68	filling	1		5	6.52	1.52	1	0	1.68	-0.32
26	Brain	18	123	621.04	5.96	5.96	619.92	filling	1		5	5.96	0.96	1	1	1.12	1.12
27	Brain	1	124	155.2	10.24	10.24	153	filling	1		20	25.64	5.64	1	0	2.2	-13.2
27	Brain	2	125	217.68	2.53	2.76	213.92	filling	1		5	6.29	1.29	0	1	3.76
27	Brain	2	125	220.21	0.23	2.76	220.21	pause	0	1	15	15.59	0.59	0	0		0.23
27	Brain	3	126	238.88	3.24	3.72	235.8	filling	1		5	6.32	1.32	0	1	3.08
27	Brain	3	126	242.12	0.48	3.72	242.12	pause	0	1	20	20.92	0.92	0	0		0.48
27	Brain	4	127	264.72	5.92	5.92	263.04	filling	1		10	12.2	2.2	1	0	1.68	-4.6
27	Brain	5	128	286.52	14.24	14.24	284.6	filling	1		20	20.28	0.28	1	0	1.92	-4.12
27	Brain	6	129	323.04	2.36	2.36	323.56	pause	1	0	5	5.44	0.44	0	0
27	Brain	7	130	418.8	3.28	3.28	405.84	filling	1		15	17.56	2.56	0	0	12.96	-1.32
27	Brain	8	131	448.76	7.92	7.92	444.64	filling	1		10	12.6	2.6	0	0	4.12	-0.56
27	Brain	9	132	482.64	5.36	5.36	479.24	filling	1		15	18.68	3.68	0	0	3.4	-9.92
27	Brain	10	133	520.24	4.96	6	518.92	filling	1		5	6.28	1.28	1	1	1.32
27	Brain	10	133	525.2	1.04	6	525.2	pause	0	1	5	5.28	0.28	0	0		1.04
27	Brain	11	134	536.88	3.96	3.96	530.48	filling	1		10	12.4	2.4	0	0	6.4	-2.04
27	Brain	12	135	575.6	4.12	4.84	563.04	filling	1		15	16.68	1.68	0	1	12.56
27	Brain	12	135	579.72	0.72	4.84	579.72	pause	0	1	10	10.08	0.08	0	0		0.72
27	Brain	13	136	591.12	11.48	11.48	589.8	filling	1		20	20.52	0.52	1	0	1.32	-7.72
27	Brain	14	137	665.4	6.64	6.64	661.24	pause	1	0	15	18.36	3.36	0	0
28	Brain	1	138	357.28	19.16	19.16	356	filling	1		20	21.28	1.28	1	0	1.28	-0.84
28	Brain	2	139	379.76	2.76	6.6	377.28	pause	1	0	5	5.24	0.24	0	0
28	Brain	2	139	382.52	3.84	6.6	382.52	filling	0		5	6.08	1.08	0	0		-2.24
28	Brain	3	140	390.32	2.8	2.8	388.6	pause	1	0	15	13.48	-1.52	0	0
28	Brain	4	141	402.92	22.2	22.2	402.08	filling	1		20	31.16	11.16	1	0	0.84	-8.12
28	Brain	5	142	454.32	4.16	9.6	453.16	filling	1		5	5.32	0.32	0	0	1.16
28	Brain	5	142	458.48	5.44	9.6	458.48	pause	0	1	20	19.72	-0.28	0	0		5.44
28	Brain	6	143	479.88	8.76	9.68	478.2	filling	1		10	10.44	0.44	1	1	1.68
28	Brain	6	143	488.64	0.92	9.68	488.64	pause	0	1	15	15.32	0.32	0	0		0.92
28	Brain	7	144	505.12	19.8	24	503.96	filling	1		20	20.96	0.96	1	0	1.16
28	Brain	7	144	524.92	4.2	24	524.92	pause	0	1	15	14.6	-0.4	0	0		4.2
28	Brain	8	145	546.6	3.52	4.08	539.52	filling	1		10	10.6	0.6	0	1	7.08
28	Brain	8	145	550.12	0.56	4.08	550.12	pause	0	1	20	20.28	0.28	0	0		0.56
28	Brain	9	146	572.36	6.64	6.64	570.4	filling	1		5	7.28	2.28	1	1	1.96	1.32
29	Brain	1	147	199.88	1.08	1.88	185.72	filling	1		15	15.24	0.24	0	1	14.16
29	Brain	1	147	200.96	0.8	1.88	200.96	pause	0	1	15	15	0	0	0		0.8
29	Brain	2	148	220.76	3.6	3.6	221.44	pause	1	0	20	21.16	1.16	0	0
29	Brain	3	149	246.56	1.4	1.96	242.6	filling	1		5	5.36	0.36	0	1	3.96
29	Brain	3	149	247.96	0.56	1.96	247.96	pause	0	1	20	21.12	1.12	0	0		0.56
30	Kafka	1	58	22.96	3.88	4.48	8.64	filling	1		20	18.2	-1.8	0	1	14.32
30	Kafka	1	58	26.84	0.6	4.48	26.84	pause	0	1	10	8.52	-1.48	0	0		0.6
30	Kafka	2	59	51.72	3.08	21.24	50.2	filling	1		5	4.6	-0.4	1	0	1.52
30	Kafka	2	59	54.8	8.32	21.24	54.8	pause	0	1	10	8.32	-1.68	0	0
30	Kafka	2	59	63.12	8.92	21.24	63.12	filling	1		15	13.04	-1.96	0	1
30	Kafka	2	59	76.16	0.92	21.24	76.16	pause	0	1	5	5.28	0.28	0	0		0.92
30	Brain	1	150	121.24	2.6	2.6	109.04	filling	1		15	15.52	0.52	0	0	12.2	-0.72
30	Brain	2	151	130.84	7.92	7.92	128.96	filling	1		10	9.72	-0.28	1	1	1.88	0.08
30	Kafka	3	60	156.4	7.4	10.24	150.92	filling	1		10	12.88	2.88	0	0	5.48
30	Kafka	3	60	163.8	2.84	10.24	163.8	pause	0	1	10	8.36	-1.64	0	0		2.84
31	Brain	1	152	118.12	6.32	6.32	116.56	filling	1		10	9.68	-0.32	1	0	1.56	-1.8
31	Brain	2	153	147.48	4	5.76	146.28	filling	1		5	5.2	0.2	1	1	1.2
31	Brain	2	153	151.48	1.76	5.76	151.48	pause	0	1	20	19.72	-0.28	0	0		1.76
31	Brain	3	154	171.72	11.88	12.6	171.2	filling	1		15	15.04	0.04	1	1	0.52
31	Brain	3	154	186.24	0.72	12.6	186.24	pause	0	1	10	9.92	-0.08	0	0		0.72
31	Brain	4	155	196.24	12.88	12.88	196.16	filling	1		15	14.96	-0.04	1	0	0.08	-2
31	Brain	5	156	228.44	6.28	6.28	226.16	filling	1		10	10	0	1	0	2.28	-1.44
31	Brain	6	157	253.88	2.4	2.56	251.08	filling	1		5	5.2	0.2	1	1	2.8
31	Brain	6	157	256.28	0.16	2.56	256.28	pause	0	1	10	10.08	0.08	0	0		0.16
31	Brain	7	158	270.72	6.44	6.44	266.36	filling	1		20	19.88	-0.12	0	0	4.36	-9.08
31	Brain	8	159	329.6	4.08	4.08	326.08	filling	1		10	10.28	0.28	0	0	3.52	-2.68
31	Brain	9	160	378.88	5.56	5.56	375.88	filling	1		10	10.16	0.16	1	0	3	-1.6
31	Brain	10	161	397.6	5.68	5.68	396.2	filling	1		20	20.24	0.24	1	0	1.4	-13.16
31	Brain	11	162	469.24	1.8	1.96	466.28	filling	1		5	5.16	0.16	1	1	2.96	-0.4
31	Brain	11	162	471.44	0.16	1.96	471.44	pause	0	1	20	19.76	-0.24	0	0		0.16
31	Brain	12	163	514.64	15.12	15.12	511.24	filling	1		20	20.12	0.12	0	0	3.4	-1.6
31	Brain	13	164	589.44	2.08	2.2	586.62	filling	1		5	5.2	0.2	1	1	2.82	-0.3
31	Brain	13	164	591.52	0.12	2.2	591.52	pause	0	1	20	20	0	0	0		0.12
32	Brain	1	165	109.68	5.24	5.24	106.36	filling	1		15	15.28	0.28	0	0	3.32	-6.72
32	Brain	2	166	151.84	1.92	1.92	150.72	filling	1		10	9.88	-0.12	1	0	1.12	-6.84
32	Brain	3	167	202.32	7.24	7.24	195.72	filling	1		20	19.8	-0.2	0	0	6.6	-5.96
32	Brain	4	168	280.36	5.28	5.36	275.48	filling	1		10	10.16	0.16	0	1	4.88
32	Brain	4	168	285.64	0.08	5.36	285.64	pause	0	1	15	14.72	-0.28	0	0		0.08
32	Brain	5	169	309.08	1.72	1.72	300.36	filling	1		15	15.24	0.24	0	0	8.72	-4.8
32	Brain	6	170	328.6	1.44	1.44	325.48	filling	1		5	5.08	0.08	0	0	3.12	-0.52
32	Brain	7	171	348.56	3.96	4.12	345.48	filling	1		10	10.08	0.08	0	1	3.08
32	Brain	7	171	355.56	0.16	4.12	355.56	pause	0	1	20	20.2	0.2	0	0		0.16
33	Brain	1	172	122.28	3.72	3.72	114.64	filling	1		20	19.56	-0.44	0	0	7.64	-8.2
33	Brain	2	173	141.12	2.6	2.6	139.32	filling	1		5	5.2	0.2	1	0	1.8	-0.8
33	Brain	3	174	149.36	7.32	9.72	149.32	filling	1		15	14.92	-0.08	1	0	0.04
33	Brain	3	174	164.24	2.4	9.72	164.24	pause	0	1	5	5.24	0.24	0	0		2.4
33	Brain	4	175	169.8	6.28	7.88	169.48	filling	1		15	14.84	-0.16	1	1	0.32
33	Brain	4	175	184.32	1.6	7.88	184.32	pause	0	1	10	10.04	0.04	0	0		1.6
33	Brain	5	176	225.6	4.72	4.72	224.24	filling	1		10	10.08	0.08	1	0	1.36	-4
33	Brain	6	177	250.8	3.84	3.84	249.16	filling	1		10	10.16	0.16	1	0	1.64	-4.68
33	Brain	7	178	370.76	7.12	7.12	369.24	filling	1		10	10.12	0.12	1	0	1.52	-1.48
33	Brain	8	179	409.96	9.28	9.68	399.44	filling	1		20	19.8	-0.2	0	1	10.52
33	Brain	8	179	419.24	0.4	9.68	419.24	pause	0	1	10	9.96	-0.04	0	0		0.4
34	Brain	1	180	298.72	5.84	6	294.28	filling	1		10	10.28	0.28	0	1	4.44
34	Brain	1	180	304.56	0.16	6	304.56	pause	0	1	15	14.8	-0.2	0	0		0.16
34	Brain	2	181	310.12	3.48	3.48	304.56	pause	1	0	15	14.8	-0.2	0	0
34	Brain	3	182	319.76	4.76	6.64	319.36	filling	1		5	5.16	0.16	1	1	0.4
34	Brain	3	182	324.52	1.88	6.64	324.52	pause	0	1	20	19.92	-0.08	0	0		1.88
34	Brain	4	183	347.08	5.6	5.6	344.44	filling	1		20	20.08	0.08	1	0	2.64	-11.84
34	Brain	5	184	381.44	1.44	1.44	379.6	filling	1		5	4.96	-0.04	1	0	1.84	-1.68
34	Brain	6	185	401.24	6.32	6.32	399.36	filling	1		15	15.24	0.24	1	0	1.88	-7.04
34	Brain	7	186	441.6	6.36	6.36	439.64	pause	1	0	20	19.8	-0.2	0	0
34	Brain	8	187	461.12	8.56	9	459.44	filling	1		10	10.24	0.24	1	1	1.68
34	Brain	8	187	469.68	0.44	9	469.68	pause	0	1	5	4.92	-0.08	0	0		0.44
34	Brain	9	188	475.88	3.72	6.36	474.6	filling	1		5	5	0	1	0	1.28
34	Brain	9	188	479.6	2.64	6.36	479.6	pause	0	1	5	5.2	0.2	0	0		2.64
34	Brain	10	189	486.52	4.4	4.4	484.8	filling	1		10	9.8	-0.2	1	0	1.72	-3.68
34	Brain	11	190	528.2	1.32	2	524.36	filling	1		5	5.16	0.16	0	1	3.84
34	Brain	11	190	529.52	0.68	2	529.52	pause	0	1	5	5.12	0.12	0	0		0.68
34	Brain	12	191	537.08	7.52	15.84	534.64	filling	1		10	9.96	-0.04	1	0	2.44
34	Brain	12	191	544.6	8.32	15.84	544.6	pause	0	1	10	9.96	-0.04	0	0		8.32
34	Brain	13	192	555.4	7.28	7.28	554.56	filling	1		20	20.24	0.24	1	0	0.84	-12.12
35	Brain	1	193	99.76	14.84	14.84	99.36	filling	1		20	19.56	-0.44	1	0	0.4	-4.32
35	Brain	2	194	139.28	17.56	17.56	138.76	filling	1		20	20.12	0.12	1	0	0.52	-2.04
35	Brain	3	195	169.72	14.28	14.68	169.08	filling	1		15	14.92	-0.08	1	1	0.64
35	Brain	3	195	184	0.4	14.68	184	pause	0	1	20	19.96	-0.04	0	0		0.4
35	Brain	4	196	205.68	3.2	3.24	203.96	filling	1		5	4.92	-0.08	1	1	1.72
35	Brain	4	196	208.88	0.04	3.24	208.88	pause	0	1	20	19.88	-0.12	0	0		0.04
35	Brain	5	197	215.16	6.24	6.24	208.88	pause	1	0	20	19.88	-0.12	0	0
35	Brain	6	198	229.36	12.64	12.64	228.76	filling	1		15	15	0	1	0	0.6	-1.76
35	Brain	7	199	265.68	10.12	10.84	263.84	filling	1		15	15.24	0.24	1	1	1.84
35	Brain	7	199	279.08	0.72	10.84	279.08	pause	0	1	15	14.76	-0.24	0	0		0.72
35	Brain	8	200	296.28	7.04	7.04	293.84	filling	1		10	10.12	0.12	1	0	2.44	-0.64
35	Brain	9	201	315.4	2.56	2.56	313.92	filling	1		5	4.88	-0.12	1	0	1.48	-0.84
35	Brain	10	202	340.28	13.72	15.6	338.8	filling	1		15	15.2	0.2	1	1	1.48
35	Brain	10	202	354	1.88	15.6	354	pause	0	1	10	9.96	-0.04	0	0		1.88
35	Brain	11	203	395	9.04	9.04	393.64	filling	1		10	10.4	0.4	1	0	1.36	0
35	Brain	12	204	409.6	5.28	5.28	408.88	filling	1		15	14.96	-0.04	1	0	0.72	-8.96
35	Brain	13	205	434.96	3.96	4.36	433.96	filling	1		5	4.96	-0.04	1	1	1
35	Brain	13	205	438.92	0.4	4.36	438.92	pause	0	1	15	14.72	-0.28	0	0		0.4
35	Brain	14	206	456.2	7.8	7.96	453.64	filling	1		10	10.36	0.36	1	1	2.56
35	Brain	14	206	464	0.16	7.96	464	pause	0	1	10	9.88	-0.12	0	0		0.16
35	Brain	15	207	476.92	1.96	2.84	473.88	filling	1		5	5	0	0	1	3.04
35	Brain	15	207	478.88	0.88	2.84	478.88	pause	0	1	5	4.96	-0.04	0	0		0.88
35	Brain	16	208	495.24	8.04	8.04	483.84	filling	1		20	20.04	0.04	0	0	11.4	-0.6
35	Brain	17	209	527.48	6.6	6.6	524.16	filling	1		15	14.84	-0.16	0	0	3.32
35	Brain	18	210	551.24	2.64	13.08	539	pause	1	0	15	14.88	-0.12	0	0
35	Brain	18	210	553.88	9.96	13.08	553.88	filling	0		15	14.8	-0.2	0	1
35	Brain	18	210	568.68	0.48	13.08	468.68	pause	0	1	5	5.24	0.24	0	0		0.48
36	Brain	1	211	76.16	11.88	11.88	75.48	filling	1		20	19.72	-0.28	1	0	0.68	-7.16
36	Brain	2	212	116.32	10.88	10.88	115.04	filling	1		15	15.08	0.08	1	0	1.28	-2.92
36	Brain	3	213	136.88	2.64	2.72	135.44	filling	1		15	14.8	-0.2	1	1	1.44
36	Brain	3	213	150.24	0.08	2.72	150.24	pause	0	1	15	14.96	-0.04	0	0		0.08
36	Brain	4	214	166	4.84	4.84	165.2	filling	1		10	9.96	-0.04	1	0	0.8	-4.32
36	Brain	5	215	177.6	5.12	5.12	175.16	pause	1	0	10	10	0	0	0
36	Brain	6	216	185.68	11.32	11.32	185.16	filling	1		20	19.96	-0.04	1	0	0.52	-8.12
36	Brain	7	217	221.08	5.08	5.08	220.08	filling	1		20	20.12	0.12	1	0	1	-14.04
36	Brain	8	218	297	13.28	16.32	295.16	filling	1		15	15.12	0.12	1	0	1.84
36	Brain	8	218	310.28	3.04	16.32	310.28	pause	0	1	15	14.76	-0.24	0	0		3.04
36	Brain	9	219	357.56	2.96	8.32	350	filling	1		10	10.52	0.52	0	0	7.56
36	Brain	9	219	360.52	5.36	8.32	360.52	pause	0	1	20	19.44	-0.56	0	0		5.36
